# Supplementary material for: Genome-wide identification, expression and function analysis of the MTP gene family in tulip (Tulipa gesneriana)
Source: Front Plant Sci. 2024 Feb 19;15:1346255. doi: 10.3389/fpls.2024.1346255 (PMC10910078; doi:10.3389/fpls.2024.1346255)
Supplement: Supplementary file 2 [file Table_1.xlsx]

## Sheet: Sheet1
Table S1 The primers for the study
name	sequence	note
TgMTP1-F	GGGACTGCATTCAGAGCCTT	qRT-PCR
TgMTP1-R	TTCTCCAGTCTGGTTGCGTC	qRT-PCR
TgMTP2-F	GGGACTGCATTCAGAGCCTT	qRT-PCR
TgMTP2-R	TTCTCCAGTCTGGTTGCGTC	qRT-PCR
TgMTP3-f	GTTGTCCGCTACTGTGGTGA	qRT-PCR
TgMTP3-r	CAAGGATAATGGCCCCAGCA	qRT-PCR
TgMTP4-f	GTTGTCCGCTACTGTGGTGA	qRT-PCR
TgMTP4-r	CAAGGATAATGGCCCCAGCA	qRT-PCR
TgMTP5-f	TGCAGGTTTGATCCTCGCAT	qRT-PCR
TgMTP5-r	TCCTGGTACAACCCATGCAC	qRT-PCR
TgMTP6.1-f	AAGGGATGCCACCGGTTAAG	qRT-PCR
TgMTP6.1-r	CCGTTCAACACAGAGGAGCA	qRT-PCR
TgMTP6.2-f	GGTGCAATTCTTGGAGTGCC	qRT-PCR
TgMTP6.2-r	CTTAACCGGTGGCATCCCTT	qRT-PCR
TgMTP6.3-f	GGTGCAATTCTTGGAGTGCC	qRT-PCR
TgMTP6.3-r	CTTAACCGGTGGCATCCCTT	qRT-PCR
TgMTP7.1-f	GGACTGGACGTGGAGATTGG	qRT-PCR
TgMTP7.1-r	TGTCAACATGCCTGATCCCC	qRT-PCR
TgMTP7.2-F	AGGAGTGTCATTGCTCGTCG	qRT-PCR
TgMTP7.2-F	ACCGATCGGGTCGTAAATGG	qRT-PCR
TgMTP7.3-F	GGACTGGACGTGGAGATTGG	qRT-PCR
TgMTP7.3-R	TGTCAACATGCCTGATCCCC	qRT-PCR
TgMTP7.1-Fc	CGGGATCCGGAGGCTCCGCTGCT	clone
TgMTP7.1-Rc	GGGGTACCTGGATTGTGTGCTTCAATGTCAACA	clone
